# Supplementary material for: Validation of Digital Cytology for Primary Diagnosis Across a Range of Specimen Types
Source: Cytopathology. 2026 Mar 10;37(3):222–31. doi: 10.1111/cyt.70063 (PMC13059545; doi:10.1111/cyt.70063)
Supplement: Supplementary file 3 — Supplementary Table 1: Full list of cases included in the study. [file CYT-37-222-s001.xlsx]

## Sheet: STable_1_info
Supplementary Table 1 - Explanatory information
Summary of all cases included in the study, detailing the specimen category, preparation method, patient demographics, original light microscopy (LM) diagnosis and number of slides available for review. Each row represents an individual diagnostic case. The table includes the following columns:
• Case – Sequential case number.
• Category – Type of specimen received (e.g., Ascitic fluid, Breast FNA, Bronchial brush/wash, Cell block).
• Preparation – Method used to prepare the cytology sample (e.g., Cytospin, Smear, ThinPrep, Cell block).
• Age – Patient age (in years) at the time of sampling.
• Sex – Patient sex (M: male, F: female).
• Original LM – Initial light microscopy (LM) diagnosis based on conventional cytology, including descriptive findings and/or diagnostic category (e.g., No malignant cells seen, Adenocarcinoma cells present, Carcinoma (C5)).
• MGG – Number of slides stained with May–Grünwald–Giemsa (MGG).
• PAP – Number of slides stained with Papanicolaou (PAP).
• H&E/IHC – Number of haematoxylin–eosin (H&E) or immunohistochemistry (IHC) stained slides, where applicable.

## Sheet: STable_1
Case	Category	Preparation	Age	Sex	Original_LM	MGG	PAP	H&E/IHC
1	Ascitic fluid	Cytospin	66	F	No malignant cells seen	1	1	0
2	Ascitic fluid	Cytospin	66	M	Acute inflammation	1	1	0
3	Ascitic fluid	Cytospin	57	F	Adenocarcinoma cells present	1	1	0
4	Ascitic fluid	Cytospin	65	M	No malignant cells seen	1	1	0
5	Ascitic fluid	Cytospin	76	F	Adenocarcinoma cells present	1	1	0
6	Ascitic fluid	Cytospin	64	F	Adenocarcinoma cells present	1	1	0
7	Breast FNA	Cytospin	35	F	Acute inflammation	1	1	0
8	Breast FNA	Smear	73	F	Atypia (C3)	4	0	0
9	Breast FNA	Smear	37	F	Carcinoma (C5)	3	0	0
10	Breast FNA	Smear	30	F	Intramammary lymph node	2	0	0
11	Breast FNA	Smear	61	F	Carcinoma (C5)	2	0	0
12	Breast FNA	Smear	56	F	Carcinoma (C5)	4	0	0
13	Breast FNA	Smear	44	F	Fibroadenomatoid change/fibroadenoma (C2)	3	0	0
14	Bronchial brush/wash	Smear	71	M	Adenocarcinoma	0	2	0
15	Bronchial brush/wash	ThinPrep	82	F	Adenocarcinoma	0	2	0
16	Bronchial brush/wash	ThinPrep	56	M	Acute inflammation	0	1	0
17	Bronchial brush/wash	ThinPrep	65	F	Squamous cell carcinoma	0	1	0
18	Bronchial brush/wash	ThinPrep	64	M	No evidence of malignancy	1	1	0
19	Pleural fluid	Cell block	87	M	Suspicious for malignant mesothelioma	0	0	11
20	Ascitic fluid	Cell block	64	F	Adenocarcinoma (gynaecological tract origin)	0	0	7
21	Pleural fluid	Cell block	54	M	Adenocarcinoma (lung origin)	0	0	2
22	Pleural fluid	Cell block	75	F	Adenocarcinoma (breast origin)	0	0	10
23	Cerebrospinal fluid	Cytospin	59	M	Adenocarcinoma	1	0	0
24	Cerebrospinal fluid	Cytospin	51	M	Atypical large lymphocytes suspicious of high grade lymphoma	1	1	0
25	Cerebrospinal fluid	Cytospin	36	F	Acellular sample	1	0	0
26	Cerebrospinal fluid	Cytospin	32	M	Lymphocytosis	1	1	0
27	Cerebrospinal fluid	Cytospin	78	M	Acute suppurative inflammation (neutrophilic meningitis)	2	1	0
28	Cerebrospinal fluid	Cytospin	87	M	Blood and its constituents only	1	0	0
29	Common bile duct brush	ThinPrep	66	M	No evidence of malignancy	0	1	0
30	Common bile duct brush	ThinPrep	61	M	Suspicious for malignancy	0	1	0
31	Common bile duct brush	ThinPrep	77	M	Adenocarcinoma	0	1	0
32	Common bile duct brush	ThinPrep	61	F	Inflammation and reactive changes	0	1	0
33	Common bile duct brush	ThinPrep	72	F	Adenocarcinoma	0	1	0
34	Gynae	ThinPrep	41	F	High grade dyskaryosis (severe)	0	1	0
35	Gynae	ThinPrep	39	F	High grade dyskaryosis (severe)	0	1	0
36	Gynae	ThinPrep	25	F	Low grade dyskaryosis	0	1	0
37	Gynae	ThinPrep	27	F	Negative	0	1	0
38	Gynae	ThinPrep	51	F	Negative, Actinomyces-like organisms present	0	1	0
39	Lymph node FNA	Smear	73	M	Metastatic squamous cell carcinoma	3	0	0
40	Lymph node FNA	Smear	15	F	Non-necrotising granulomatous inflammation	5	0	0
41	Lymph node FNA	Smear	69	F	Metastatic squamous cell carcinoma	7	0	0
42	Lymph node FNA	Smear	24	F	Reactive lymph node	2	0	0
43	Lymph node FNA	Smear	84	F	Reactive lymph node	4	0	0
44	Nipple discharge	Smear	13	F	Skin contaminants only	2	0	0
45	Nipple discharge	Smear	30	F	Likely papillary lesion (C3)	2	0	0
46	Nipple discharge	Smear	56	F	Complex nipple discharge (C3)	5	0	0
47	Nipple discharge	Smear	52	F	Simple nipple discharge (C2)	2	0	0
48	Nipple discharge	Smear	52	F	Simple nipple discharge (C2)	1	0	0
49	Pancreas FNA	Cytospin	51	M	No evidence of malignancy	1	1	0
50	Pancreas FNA	ThinPrep	64	M	No evidence of malignancy	0	1	0
51	Pancreas FNA	ThinPrep	71	M	Adenocarcinoma	0	1	0
52	Pancreas FNA	ThinPrep	75	F	Mucinous cyst contents	1	3	0
53	Pleural fluid	Cytospin	76	M	Lymphocytic effusion	1	1	0
54	Pleural fluid	Cytospin	75	F	Adenocarcinoma	1	1	0
55	Pleural fluid	Cytospin	54	M	Adenocarcinoma	1	1	0
56	Pleural fluid	Cytospin	58	M	Eosinophilic effusion	1	1	0
57	Pleural fluid	Cytospin	17	M	Acute inflammation/empyema	1	1	0
58	Pleural fluid	Cytospin	43	M	Mild acute inflammation	1	1	0
59	Pleural fluid	Cytospin	87	M	Suspicious for malignant mesothelioma	1	1	0
60	Salivary gland FNA	Smear	67	F	Acinic cell carcinoma	2	0	0
61	Salivary gland FNA	Smear	48	F	Plemorphic adenoma	3	0	0
62	Salivary gland FNA	Smear	69	F	Warthin's tumour	2	0	0
63	Salivary gland FNA	Smear	43	F	Reactive lymph node	2	0	0
64	Salivary gland FNA	Smear	53	M	Pleomorphic adenoma	1	0	0
65	Sputum	Smear	58	M	Squamous cell carcinoma	0	2	0
66	Sputum	Smear	83	M	Squamous cell carcinoma (keratinising)	0	1	0
67	Sputum	Smear	24	F	Adenocarcinoma	0	2	0
68	Sputum	ThinPrep	10	F	Acute inflammation	0	1	0
69	Sputum	ThinPrep	61	M	Acute inflammation	0	1	0
70	Sputum	ThinPrep	69	M	Saliva only	0	1	0
71	Synovial fluid	Cytospin	49	M	Acute inflammation	1	1	0
72	Synovial fluid	Cytospin	84	M	Acute inflammation	1	1	0
73	Synovial fluid	Cytospin	79	F	Acute and chronic inflammation	1	1	0
74	Synovial fluid	Cytospin	59	M	Chronic inflammation	1	1	0
75	Thyroid FNA	Smear	37	F	Cystic colloid nodule (Thy2c)	1	0	0
76	Thyroid FNA	Smear	73	M	Papillary thyroid carcinoma (Thy5)	3	0	0
77	Thyroid FNA	Smear	34	F	Papillary thyroid carcinoma (Thy5)	3	0	0
78	Thyroid FNA	Smear	44	F	Colloid nodule (Thy2)	6	0	0
79	Thyroid FNA	Smear	65	F	Follicular lesion (Thy3f)	2	0	0
80	Thyroid FNA	Smear	31	M	Medullary thyroid carcinoma (Thy5)	1	0	0
81	Thyroid FNA	Smear	65	F	Features favouring anaplastic thyroid carcinoma (Thy5)	7	0	0
82	Urine	ThinPrep	47	F	High grade urothelial carcinoma	0	1	0
83	Urine	ThinPrep	50	M	Atypical urothelial cells present	0	1	0
84	Urine	ThinPrep	58	M	High grade urothelial carcinoma	0	1	0
85	Urine	ThinPrep	49	M	Low grade urothelial neoplasm	0	1	0
86	Urine	ThinPrep	67	M	Negative	0	1	0
87	Urine	ThinPrep	56	F	Cellular casts and haematuria	0	1	0
88	Urine	ThinPrep	69	M	High grade urothelial carcinoma	0	1	0

## Sheet: STable_2_info
Supplementary Table 2 - Explanatory information
Summary of diagnoses and interobserver concordance assessments for the 22 discordant cases, with and without associated diagnostic discrepancy by LM. For each case the original light microscopy (LM) diagnosis is compared with digital diagnoses and review LM diagnoses rendered independently by two cytopathologists, along with their corresponding internal concordance reviews and final majority opin…
Abbreviations:
CIN = cervical intraepithelial neoplasia; FNA = fine-needle aspiration; HGUC = high-grade urothelial carcinoma; LM = light microscopy; NMCS = no malignant cells seen; PTC = papillary thyroid carcinoma; Thyr = thyroid; Conc = concordant; Disc = discordant; Defer = deferred; X = not assessed.
The table includes the following columns:
• Case – Sequential case number (matching Supplementary Table 1).
• Category: Specimen type (e.g., pleural fluid, breast FNA, urine, etc.).
• Preparation: Cytological preparation method used (e.g., smear, ThinPrep, cytospin).
• Original LM: Initial diagnostic light microscopy diagnosis.
• Original LM c: Diagnostic category of initial light microscopic diagnoses used for agreement analyses.
• Cytopathologist 1 (Digital / LM): Diagnoses assigned by Cytopathologist 1 on digital and LM review, respectively, including the diagnostic category (C) for each, used for agreement analyses.
• Cytopathologist 2 (Digital / LM): Diagnoses assigned by Cytopathologist 2 on digital and LM review, respectively, including the diagnostic category (C) for each, used for agreement analyses.LM diagnostic discrepancy: Indicates whether the case was associated with diagnostic discrepancies between the original LM and review diagnoses (Yes / No).
• LM DD grade: The grade (major/minor) of the diagnostic discrepancies observed between the original LM and review diagnoses based on clinical significance.
• Cytopathologist 1 / 2 Internal: Concordance of each cytopathologist’s internal review (digital-LM) (Concordant, Discordant, Defer). Discordant* indicates a clinically significant discordance.
• Majority diagnosis: Majority diagnosis (2/3 of the three LM reviews). X if all 3 diagnoses differed.
• Cytopathologist 1 / 2 Majority: Agreement of each cytopathologist with the majority diagnosis (Concordant, Discordant, Defer). Discordant* indicates a clinically significant discordance.

## Sheet: STable_2
Case	Category	Original_LM	Original_LM_c	Cytopathologist1_digital	Cy1d_c	Cytopathologist1_LM	Cy1LM_c	Cytopathologist2_digital	Cy2d_c	Cytopathologist2_LM	Cy2LM_c	LM_diagnostic_discrepancy	LM_DD_grade	Cytopathologist1_Internal	Cytopathologist2_Internal	Majority_diagnosis	Cytopathologist1_Majority	Cytopathologist2_Majority
1	Ascitic fluid	No malignant cells seen	Negative	No malignant cells seen	Negative	No malignant cells seen	Negative	Adenocarcinoma	Malignant	Single group of carcinoma cells present	Malignant	Yes	Major	Concordant	Concordant	No malignant cells seen	Concordant	Discordant*
8	Breast FNA	Atypia (C3)	Atypia	Anuceleate squames	Inadequate	Non-diagnostic, poorly preserved	Inadequate	Papillary lesion (C3)	Atypia	Complex nipple discharge (C3)	Atypia	Yes	Minor	Concordant	Concordant	Complex nipple discharge (C3)	Discordant*	Concordant
9	Breast FNA	Carcinoma (C5)	Malignant	Suspicious of malignancy (C4)	Suspicious	Fibroadenoma with atypia (C3)	Atypia	Carcinoma (C5)	Malignant	Fibroadenoma (C2)	Benign	Yes	Major	Discordant	Discordant*	No majority	Not applicable	Not applicable
15	Bronchial brush/wash	Adenocarcinoma	Malignant	Adenocarcinoma	Malignant	No malignant cells seen	Negative	No malignant cells seen	Negative	Adenocarcinoma	Malignant	Yes	Major	Discordant*	Discordant*	Adenocarcinoma	Concordant	Discordant*
23	Cerebrospinal fluid	Adenocarcinoma	Malignant	Insufficient material	Inadequate	Suspicous of metastatic carcinoma	Suspicious	Suspicous of metastatic adenocarcinoma	Suspicious	Suspicous of metastatic adenocarcinoma	Suspicious	No	NA	Discordant	Concordant	Adenocarcinoma	Discordant	Concordant
29	Common bile duct brush	No evidence of malignancy	Negative	No evidence of malignancy	Negative	Reactive atypia	Benign	Adenocarcinoma	Malignant	No evidence of malignancy	Negative	No	NA	Concordant	Discordant*	No evidence of malignancy	Concordant	Discordant*
30	Common bile duct brush	Suspicious for malignancy	Suspicious	Poor quality sample, no definitive malignant cells seen	Inadequate	Malignant cells seen	Malignant	Degenerate sample - defer	Defer	Degenerate sample, atypical cells present	Atypia	Yes	Minor	Discordant*	Defer	Atypical cells present	Discordant	Defer
34	Gynae	High grade dyskaryosis (severe)	Malignant	High grade dyskaryosis (moderate)	Suspicious	High grade dyskaryosis (moderate)	Suspicious	High grade dyskaryosis (moderate)	Suspicious	High grade dyskaryosis (moderate)	Suspicious	Yes	Minor	Concordant	Concordant	High grade dyskaryosis (moderate)	Concordant	Concordant
35	Gynae	High grade dyskaryosis (severe)	Malignant	Borderline change in squamous cells	Atypia	Borderline change in squamous cells	Atypia	Borderline change in squamous cells	Atypia	Negative	Negative	Yes	Major	Concordant	Discordant	No majority	Not applicable	Not applicable
36	Gynae	Low grade dyskaryosis	Atypia	Negative	Negative	Borderline change in squamous cells	Atypia	Low grade dyskaryosis	Atypia	Low grade dyskaryosis	Atypia	Yes	Minor	Discordant*	Concordant	Low grade dyskaryosis	Discordant*	Concordant
39	Lymph node FNA	Metastatic squamous cell carcinoma	Malignant	Too thick - defer	Defer	Metastatic squamous cell carcinoma	Malignant	Favour metastatic carcinoma	Malignant	Favour metastatic squamous cell carcinoma	Malignant	No	NA	Defer	Concordant	Metastatic squamous cell carcinoma	Defer	Concordant
40	Lymph node FNA	Non-necrotising granulomatous inflammation	Inflammatory	Reactive lymph node, no granulomas	Inflammatory	Granulomatous inflammation	Inflammatory	Non-necrotising granulomatous inflammation	Inflammatory	Non-necrotising granulomatous inflammation	Inflammatory	No	NA	Discordant*	Concordant	Granulomatous inflammation	Discordant*	Concordant
45	Nipple discharge	Likely papillary lesion (C3)	Atypia	Complex nipple discharge (C3)	Atypia	Complex nipple discharge (C3)	Atypia	Simple nipple discharge	Benign	Simple nipple discharge	Benign	Yes	Minor	Concordant	Concordant	Complex nipple discharge (C3)	Concordant	Discordant*
46	Nipple discharge	Complex nipple discharge (C3)	Atypia	Simple nipple discharge (C2)	Benign	Simple nipple discharge (C2)	Benign	Complex nipple discharge (C3)	Atypia	Simple nipple discharge (C2)	Benign	Yes	Minor	Concordant	Discordant*	Simple nipple discharge (C2)	Concordant	Discordant*
49	Pancreas FNA	No evidence of malignancy	Negative	No malignant cells seen but mucinous neoplasm not excluded	Benign	Cyst contents, possible mucin, not diagnostic	Benign	Suspicous for adenocarcinoma	Suspicious	No malignant cells seen	Negative	Yes	Minor	Concordant	Discordant*	No malignant cells seen	Concordant	Discordant*
53	Pleural fluid	Lymphocytic effusion	Inflammatory	Small cell carcinoma	Malignant	Lymphocytic effusion	Inflammatory	Lymphocytic effusion	Inflammatory	Lymphocytic effusion	Inflammatory	No	NA	Discordant*	Concordant	Lymphocytic effusion	Discordant*	Concordant
60	Salivary gland FNA	Acinic cell carcinoma	Malignant	Tumour ?subtype	Atypia	Chronic sialadenitis	Inflammatory	Acinic cell carcinoma	Malignant	Acinic cell carcinoma	Malignant	Yes	Major	Discordant*	Concordant	Acinic cell carcinoma	Concordant	Concordant
65	Sputum	Squamous cell carcinoma	Malignant	Too thick - defer	Defer	Squamous cell carcinoma	Malignant	Atypical squamous cells present/high grade squamous dysplasia	Suspicious	Atypical squamous cells present/high grade squamous dysplasia	Suspicious	No	NA	Defer	Concordant	Squamous cell carcinoma	Defer	Concordant
66	Sputum	Squamous cell carcinoma (keratinising)	Malignant	Too thick - defer	Defer	Squamous cell carcinoma	Malignant	Acute inflammation, no evidence of malignancy	Inflammatory	Dysplastic squamous cells with acute inflamation	Suspicious	No	NA	Defer	Discordant*	Squamous cell carcinoma	Defer	Discordant*
75	Thyroid FNA	Cystic colloid nodule (Thy2c)	Benign	Follicular lesion (Thy3f)	Atypia	Possible undersampled PTC (Thy3a)	Atypia	Colloid nodule (Thy2)	Benign	Colloid nodule (Thy2)	Benign	Yes	Minor	Discordant*	Concordant	No majority	Not applicable	Not applicable
82	Urine	High grade urothelial carcinoma	Malignant	Inadequate (squamous cells only)	Inadequate	Inadequate (squamous cells only)	Inadequate	Negative for HGUC	Negative	Negative for HGUC	Negative	Yes	Major	Concordant	Concordant	Negative	Concordant	Concordant
83	Urine	Atypical urothelial cells present	Atypia	Negative for high grade urothelial carcinoma	Negative	Negative for high grade urothelial carcinoma	Negative	Negative for high grade urothelial carcinoma	Negative	Atypical urothelial cells present	Atypia	Yes	Minor	Concordant	Discordant*	Atypical urothelial cells present	Discordant*	Discordant*
